# Supplementary material for: Reaction Time and Visual Memory in Connection to Hazardous Drinking Polygenic Scores in Schizophrenia, Schizoaffective Disorder and Bipolar Disorder
Source: Brain Sci. 2021 Oct 27;11(11):1422. doi: 10.3390/brainsci11111422 (PMC8615595; doi:10.3390/brainsci11111422)
Supplement: Supplementary file 1 [file brainsci-11-01422-s001.zip]

Archive with 2 entries (2 files):
- Supplementary document hazardous drinking PGS.pdf
- Supplementary spreadsheet S1. Correlation of polygenic scores.xlsx
